# Supplementary material for: Diversity of Mycotoxigenic Penicillium and Associated Mycobiota in Dry-Cured Meat (Cecina, León, Spain) Revealed by a Polyphasic Approach
Source: Foods. 2026 Mar 17;15(6):1056. doi: 10.3390/foods15061056 (PMC13024893; doi:10.3390/foods15061056)
Supplement: Supplementary file 1 [file foods-15-01056-s001.zip]

Archive with 1 entries (1 files):
- foods-4185335-supplementary.pdf
